# Supplementary material for: Performance of the Disc Diffusion Method, MTS Gradient Tests and Two Commercially Available Microdilution Tests for the Determination of Cefiderocol Susceptibility in Acinetobacter spp
Source: Microorganisms. 2023 Jul 31;11(8):1971. doi: 10.3390/microorganisms11081971 (PMC10458114; doi:10.3390/microorganisms11081971)
Supplement: Supplementary file 1 [file microorganisms-11-01971-s001.zip]

Archive with 6 entries (5 files):
- Suppl data/
- __MACOSX/._Suppl data
- Suppl data/Table S1.xlsx
- __MACOSX/Suppl data/._Table S1.xlsx
- Suppl data/Suppl figure.pptx
- __MACOSX/Suppl data/._Suppl figure.pptx
