# Supplementary material for: Performance of the Disc Diffusion Method, MTS Gradient Tests and Two Commercially Available Microdilution Tests for the Determination of Cefiderocol Susceptibility in Acinetobacter spp
Source: Microorganisms. 2023 Jul 31;11(8):1971. doi: 10.3390/microorganisms11081971 (PMC10458114; doi:10.3390/microorganisms11081971)
Supplement: Supplementary file 1 [file microorganisms-11-01971-s001.zip › Suppl data/Table S1.xlsx]

## Sheet: Feuil1
Isolate	Species	Isolation year	STPas/STOx a	Acquired β-lactamase				16S RNA methylase	MIC (mg/L)
				Class B carbapenemase	Class D carbapenemase	Class A ESBL	Narrow spectrum beta-lactamase		Ceftazidime	Imipenem	Cefiderocol	Meropenem
12A.070	Acinetobacter baumannii	2012	10/391		OXA-23	PER-7		ArmA	>16	>32	>16	>32
13A.264	Acinetobacter baumannii	2013	2/558		OXA-23	PER-1	TEM-1		>16	>32	>16	>32
13A.297	Acinetobacter baumannii	2013	25/2280	NDM-9					>16	>32	>16	>32
13A.298	Acinetobacter baumannii	2013	575/1051		OXA-23	PER-7	PSE-1		>16	>32	>16	>32
13A.422	Acinetobacter baumannii	2013	1/207		OXA-23				>16	>32	0.25	>32
13A.423	Acinetobacter baumannii	2013	2/369		OXA-58				>16	>32	0.5	>32
14A.626	Acinetobacter baumannii	2014	25/813		OXA-23		SHV-11		4	>32	0.125	>32
15A.835	Acinetobacter baumannii	2015	25/229		OXA-23	PER-7		ArmA	>16	>32	>16	>32
15A.838	Acinetobacter baumannii	2015	622/919	NDM-1	OXA-23	PER-7		ArmA	>16	>32	>16	>32
15A.986	Acinetobacter baumannii	2015	2/348		OXA-72				16	>32	0.5	>32
15A.1042	Acinetobacter baumannii	2015	315/231		OXA-23				>16	>32	1	>32
16A.1452	Acinetobacter baumannii	2016	2/451		OXA-23		TEM-1	ArmA	>16	>32	0.5	>32
16A.1524	Acinetobacter baumannii	2016	25/229		OXA-23				4	>32	0.06	>32
16A.1528	Acinetobacter baumannii	2016	78/944		OXA-72	CTX-M-115	TEM-1	ArmA	>16	>32	0.25	>32
16A.1572	Acinetobacter baumannii	2016	2/195		OXA-23		TEM-1	ArmA	>16	>32	0.5	>32
17A.1625	Acinetobacter baumannii	2017	103/514		OXA-23	PER-8	PSE-1	ArmA	>16	>32	>16	>32
17A.1727	Acinetobacter baumannii	2017	81/945		OXA-23				8	>32	0.06	>32
17A.1728	Acinetobacter baumannii	2017	2/208		OXA-24		TEM-1		>16	>32	0.5	>32
17A.1762	Acinetobacter baumannii	2017	1/231		OXA-23				16	>32	0.06	>32
17A.1877	Acinetobacter baumannii	2017	1/2321		OXA-23				16	>32	0.06	>32
17A.1882	Acinetobacter baumannii	2017	25/229	NDM-1	OXA-23				>16	>32	1	>32
17A.1884	Acinetobacter baumannii	2017	10/391		OXA-23		TEM-1		8	>32	0.5	>32
17A.1904	Acinetobacter baumannii	2017	25/229		OXA-23		TEM-1		8	>32	0.06	>32
17A.1911	Acinetobacter baumannii	2017	2/437		OXA-72	GES-22			>16	>32	>16	>32
17A.1955	Acinetobacter baumannii	2017	85/1089	NDM-1					>16	>32	16	>32
17A.1960	Acinetobacter baumannii	2017	1/231		OXA-23				>16	>32	1	>32
17A.2009	Acinetobacter baumannii	2017	2/286	NDM-1	OXA-23			ArmA	>16	>32	>16	>32
17A.2015	Acinetobacter baumannii	2017	2/195		OXA-23		TEM-1	ArmA	>16	>32	0.5	>32
17A.2021	Acinetobacter baumannii	2017	78/944		OXA-23				4	>32	0.06	>32
17A.2028	Acinetobacter baumannii	2017	2/2063		OXA-23	PER-7		ArmA	>16	>32	>16	>32
17A.2037	Acinetobacter baumannii	2017	2/208		OXA-23			ArmA	>16	>32	0.25	>32
18A.2070	Acinetobacter baumannii	2018	25/229	NDM-1					>16	>32	2	>32
18A.2182	Acinetobacter baumannii	2018	600/1632	NDM-1	OXA-23		TEM-1	ArmA	>16	>32	8	>32
18A.2184	Acinetobacter baumannii	2018	2/195		OXA-23		TEM-1	ArmA	>16	>32	0.25	>32
18A.2228	Acinetobacter baumannii	2018	636/502		OXA-72				>16	>32	0.25	>32
18A.2278	Acinetobacter baumannii	2018	1196/924		OXA-24		TEM-1		>16	>32	0.25	>32
18A.2370	Acinetobacter baumannii	2018	1/231	NDM-1	OXA-23				>16	>32	8	>32
19A.2514	Acinetobacter baumannii	2019	52/931	NDM-1	OXA-58				>16	>32	16	>32
19A.2520	Acinetobacter baumannii	2019	2/2063	NDM-1	OXA-23		TEM-1	ArmA	>16	>32	8	>32
19A.2521	Acinetobacter baumannii	2019	2/286	NDM-1	OXA-23		TEM-1		>16	>32	8	>32
19A.2535	Acinetobacter baumannii	2019	78/1104		OXA-897	CTX-M-115		ArmA	>16	>32	1	>32
19A.2549	Acinetobacter baumannii	2019	1/231	NDM-1	OXA-23				>16	>32	8	>32
19A.2582	Acinetobacter baumannii	2019	571/2279		OXA-23		TEM-1	ArmA	>16	>32	1	>32
19A.2595	Acinetobacter baumannii	2019	2/801	NDM-1					>16	>32	>16	>32
19A.2597	Acinetobacter baumannii	2019	1/231	NDM-1	OXA-23				>16	>32	8	>32
19A.2705	Acinetobacter ursingii	2019	NA	NDM-1					>16	>32	>16	>32
19A.2708	Acinetobacter baumannii	2019	764/1780		OXA-72				8	>32	0.06	>32
19A.2728	Acinetobacter baumannii	2019	1/405		OXA-23				>16	>32	0.25	>32
19A.2740	Acinetobacter baumannii	2019	2/348		OXA-72				>16	>32	4	>32
19A.2755	Acinetobacter baumannii	2019	570/684	NDM-1	OXA-23		TEM-1	ArmA	>16	>32	8	>32
19A.2770	Acinetobacter baumannii	2019	600/1632	NDM-1	OXA-23		TEM-1	ArmA	>16	>32	8	>32
19A.2799	Acinetobacter baumannii	2019	2/195		OXA-23		TEM-1	ArmA	>16	>32	0.25	>32
19A.2816	Acinetobacter baumannii	2019	602/732		OXA-23	GES-11		ArmA	>16	>32	2	>32
19A.2837	Acinetobacter baumannii	2019	1/231		OXA-72	CTX-M-115		ArmA	>16	>32	0.25	>32
19A.2838	Acinetobacter baumannii	2019	2/195		OXA-23, OXA-58			ArmA	>16	>32	2	>32
19A.2858	Acinetobacter baumannii	2019	2/425		OXA-23			ArmA	>16	>32	0.25	>32
20A.2875	Acinetobacter baumannii	2020	103/514		OXA-23	PER-7		ArmA	>16	>32	>16	>32
20A.2903	Acinetobacter baumannii	2020	2/195		OXA-23		TEM-1	ArmA	>16	>32	2	>32
20A.2953	Acinetobacter baumannii	2020	85/1089	NDM-1					>16	>32	16	>32
20A.2964	Acinetobacter baumannii	2020	2/195		OXA-23		TEM-1	ArmA	>16	>32	0.25	>32
20A.3056	Acinetobacter baumannii	2020	111/2278						>16	2	0.5	32
20A.3064	Acinetobacter pittii	2020	NA	NDM-1					>16	>32	4	>32
21A.3085	Acinetobacter baumannii	2021	107/1552		OXA-23, OXA-420				4	32	0.25	>32
21A.3093	Acinetobacter baumannii	2021	1/231	NDM-1	OXA-23				>16	>32	8	>32
21A.3136	Acinetobacter baumannii	2021	2/208	NDM-1	OXA-23		TEM-1	ArmA	>16	>32	2	>32
21A.3148	Acinetobacter baumannii	2021	821/2146	NDM-1	OXA-420				>16	>32	2	>32
21A.3157	Acinetobacter ursingii	2021	NA	NDM-1					>16	>32	16	>32
21A.3160	Acinetobacter baumannii	2021	79/233		OXA-23		TEM-1		>16	>32	2	>32
21A.3212	Acinetobacter baumannii	2021	2/2091		OXA-23			ArmA	>16	16	0.5	32
21A.3215	Acinetobacter baumannii	2021	85/1089	NDM-1					>16	>32	>16	>32
21A.3217	Acinetobacter baumannii	2021	2/436		OXA-23		TEM-1	ArmA	>16	32	0.5	32
21A.3219	Acinetobacter baumannii	2021	2/436		OXA-23		TEM-1	ArmA	>16	16	8	32
21A.3227	Acinetobacter baumannii	2021	2/451		OXA-23			ArmA	>16	16	0.25	32
21A.3233	Acinetobacter baumannii	2021	462/2570		OXA-1139				4	1	0.125	4
21A.3253	Acinetobacter baumannii	2021	78/944	NDM-1		PER-7			>16	>32	>16	>32
21A.3262	Acinetobacter baumannii	2021	78/944		OXA-72	CTX-M-115	CARB-14	ArmA	>16	>32	0.5	>32
21A.3262	Acinetobacter baumannii	2021	45/493		OXA-72	PER-1			>16	32	>16	>32
21A.3272	Acinetobacter baumannii	2021	848/ND	IMP-63			OXA-35		>16	16	1	4
21A.3277	Acinetobacter baumannii	2021	2/451		OXA-23		TEM-1	ArmA	>16	>32	1	>32
21A.3279	Acinetobacter baumannii	2021	2/801		OXA-24				>16	>32	0.5	>32
22A.3330	Acinetobacter baumannii	2022	78/2331		OXA-72		CARB-16	ArmA	>16	>32	0.5	>32
22A.3332	Acinetobacter baumannii	2022	85/2782	NDM-1					>16	>32	>16	>32
22A.3337	Acinetobacter baumannii	2022	821/2146	NDM-1	OXA-420				>16	>32	2	>32
22A.3355	Acinetobacter nosocomialis	2022	NA						>16	≤0,5	>16	4
22A.3361	Acinetobacter baumannii	2022	2/195		OXA-23		TEM-1	ArmA	>16	32	>16	>32
22A.3373	Acinetobacter baumannii	2022	2/2783						>16	≤0,5	>16	4
22A.3377	Acinetobacter baumannii	2022	2/208		OXA-23				>16	32	4	>32
22A.3386	Acinetobacter baumannii	2022	636/502		OXA-72				>16	>32	16	>32
22A.3399	Acinetobacter baumannii	2022	2/195		OXA-23		TEM-1	ArmA	>16	>32	0.5	>32
22A.3401	Acinetobacter baumannii	2022	1/231	NDM-1	OXA-23				>16	>32	16	>32
22A.3404	Acinetobacter baumannii	2022	2/450	NDM-5	OXA-23				>16	>32	>16	>32
22A.3410	Acinetobacter baumannii	2022	19/231						>16	1	1	4
22A.3412	Acinetobacter variabilis	2022	NA		OXA-58				2	4	0.25	4
22A.3421	Acinetobacter baumannii	2022	2/208			GES-11			>16	4	1	8
22A.3429	Acinetobacter baumannii	2022	2/1305	NDM-1	OXA-23		TEM-1	ArmA	>16	>32	8	>32
22A.3434	Acinetobacter baumannii	2022	1/231	NDM-1	OXA-23				>16	>32	4	>32
22A.3438	Acinetobacter baumannii	2022	2/208		OXA-23			ArmA	>16	32	1	>32
NA : not applicable
a According to the Pasteur and Oxford ST determination
